# Supplementary material for: 4-(Aryl)-Benzo[4,5]imidazo[1,2-a]pyrimidine-3-Carbonitrile-Based Fluorophores: Povarov Reaction-Based Synthesis, Photophysical Studies, and DFT Calculations
Source: Molecules. 2022 Nov 19;27(22):8029. doi: 10.3390/molecules27228029 (PMC9698514; doi:10.3390/molecules27228029)
Supplement: Supplementary file 1 [file molecules-27-08029-s001.zip]

Archive with 1 entries (1 files):
- molecules-2033879-supplementary.pdf
